# Supplementary material for: Association Between SGLT2 Inhibitor Use and Reduced Risk of Liver-Related Events, Including Hepatocellular Carcinoma, in Diabetic Patients with Viral Hepatitis: A Nationwide Cohort Study
Source: Cancers (Basel). 2025 Dec 30;18(1):120. doi: 10.3390/cancers18010120 (PMC12784983; doi:10.3390/cancers18010120)
Supplement: Supplementary file 1 [file cancers-18-00120-s001.zip]

Archive with 1 entries (1 files):
- cancers-3995176-supplementary.pdf
